# Supplementary material for: Identification of SNPs Associated with Drought Resistance in Hybrid Populations of Picea abies (L.) H. Karst.–P. obovata (Ledeb.)
Source: Genes (Basel). 2024 Nov 7;15(11):1440. doi: 10.3390/genes15111440 (PMC11594098; doi:10.3390/genes15111440)
Supplement: Supplementary file 1 [file genes-15-01440-s001.zip]

Archive with 1 entries (1 files):
- genes-3293346-supplementary.xlsx
