# Supplementary material for: Identification of SNPs Associated with Drought Resistance in Hybrid Populations of Picea abies (L.) H. Karst.–P. obovata (Ledeb.)
Source: Genes (Basel). 2024 Nov 7;15(11):1440. doi: 10.3390/genes15111440 (PMC11594098; doi:10.3390/genes15111440)
Supplement: Supplementary file 1 [file genes-15-01440-s001.zip › genes-3293346-supplementary.xlsx]

## Sheet: Table S1
Table S1 – coordinates and geographic distance of the studied populations.
Geographic Distance, km
Po_Ch	Po_Kr	Po_Gn	Po_Kc	Po_Br	Po_Kv	Po_Kg				Population	Latitude, N	Longitude, E
72.271							Po_Kr			Po_Ch	60.4306	56.3088
135.994	207.848						Po_Gn			Po_Kr	60.3773	57.6204
137.935	196.279	86.146					Po_Kc			Po_Gn	60.3336	53.8418
127.211	118.017	210.788	151.81				Po_Br			Po_Kc	59.6177	54.4334
189.271	238.976	137.229	58.2518	167.003			Po_Kv			Po_Br	59.3524	57.0711
247.869	279.116	224.65	140.624	175.971	88.6298		Po_Kg			Po_Kv	59.1108	54.1732
258.38	263.703	283.733	198.667	145.829	165.312	97.3034	Po_Pr			Po_Kg	58.3598	54.6875
										Po_Pr	58.107	56.2789

## Sheet: Table S2
Table S2 – drought tolerance related Gene Ontology terms
GO term	Name	Definition
GO:0006952	defense response	Reactions, triggered in response to the presence of a foreign body or the occurrence of an injury, which result in restriction of damage to the organism attacked or prevention/recovery from the infection caused by the attack.
GO:0009269	response to desiccation	Any process that results in a change in state or activity of a cell or an organism (in terms of movement, secretion, enzyme production, gene expression, etc.) as a result of a desiccation stimulus, extreme dryness resulting from the prolonged deprivation of water.
GO:0009408	response to heat	Any process that results in a change in state or activity of a cell or an organism (in terms of movement, secretion, enzyme production, gene expression, etc.) as a result of a heat stimulus, a temperature stimulus above the optimal temperature for that organism.
GO:0009414	response to water deprivation	Any process that results in a change in state or activity of a cell or an organism (in terms of movement, secretion, enzyme production, gene expression, etc.) as a result of a water deprivation stimulus, prolonged deprivation of water.
GO:0009415	response to water	Any process that results in a change in state or activity of a cell or an organism (in terms of movement, secretion, enzyme production, gene expression, etc.) as a result of a stimulus reflecting the presence, absence, or concentration of water.
GO:0009704	de-etiolation	The greening response of plants grown in the dark (etiolated) as a result of chloroplast biogenesis and the accumulation of chlorophyll.
GO:0009788	negative regulation of abscisic acid-activated signaling pathway	Any process that stops, prevents, or reduces the frequency, rate or extent of abscisic acid (ABA) signaling.
GO:0009819	drought recovery	Any process that results in a change in state or activity of a cell or an organism (in terms of movement, secretion, enzyme production, gene expression, etc.) as a result of prolonged deprivation of water that restores that organism to a normal (non-stressed) condition.
GO:0010090	trichome morphogenesis	The process in which the structures of a hair cell (trichome) cell are generated and organized. This process occurs while the initially relatively unspecialized epidermal cell is acquiring the specialized features of a hair cell. An example of this process is found in Arabidopsis thaliana.
GO:0010150	leaf senescence	The last stage of leaf development during which programmed degradation of macromolecules and nutrient recycling take place.
GO:0042631	cellular response to water deprivation	Any process that results in a change in state or activity of a cell (in terms of movement, secretion, enzyme production, gene expression, etc.) as a result of deprivation of water.
GO:0071277	cellular response to calcium ion	Any process that results in a change in state or activity of a cell (in terms of movement, secretion, enzyme production, gene expression, etc.) as a result of a calcium ion stimulus
GO:0090333	regulation of stomatal closure	Any process that modulates the rate, frequency, or extent of stomatal closure. Stomatal closure is the process of closing of stomata, pores in the epidermis of leaves and stems bordered by two guard cells and serving in gas exchange.

## Sheet: Table S3
Table S3 – features of the studied contigs
SNP name	Contig GenBank accession	Forward primer	Reverse primer	Product size, bp	Locus	GCAT ID	GCAT description
PAcontig_17691_267	CBVK0103088770.1	CTGGGCTATCCTTTTGGGGG	CAAGAGCGCGTTTATGGTCG	577		WS0331_F02.1	AP2 domain
PAcontig_32761_424	CBVK0102666519.1	GCTCGTGTGAGAAACCAGGA	TGGGAAGAGGATGCAGCATG	598	Pic01	GQ04112_N08.2	Carbohydrate phosphorylase
PAcontig_13381_273	CBVK0101281798.1	TCGGGTCCTATTCCTGCTCA	GGAAGACTCAGCAAGCCCTT	514	Pic02	GQ04008_E05.1	Protein kinase domain,Leucine Rich Repeat,Protein tyrosine kinase
PAcontig_5871_701	CBVK0100670468.1	AAACTTCTGGGAGGATGGCG	ACCCACCTCTTCATTGCGAG	599		GQ03906_B18.2	Glycosyl hydrolase family 14
PAcontig_1410_1342	CBVK0101480371.1	TATTCCCGACACTGATGCCG	AGACAACTGCATCCACGGAG	505	Pic03	GQ03710_L14.1	Hsp90 protein,Histidine kinase-, DNA gyrase B-, and HSP90-like ATPase
PAcontig_4834_336	CBVK0103146733.1	CCGTTTACCCAAACCCTGGT	GAGGATCGTGCCCATCGAAT	541		GQ03310_O02.1	SNF2 family N-terminal domain,DEAD/DEAH box helicase,Helicase conserved C-terminal domain,Type III restriction enzyme, res subunit,Class II histone deacetylase complex subunits 2 and 3
PAcontig_16713_371	CBVK0102115778.1	ATGCTGTGGTCTCTGCACAA	GCACGCCAGAATTGATTCCC	585	Pic04	GQ03304_A09.1	Inhibitor of apoptosis-promoting Bax1
PAcontig_22455_462	CBVK0101505806.1	GCCATACAAATGACGACCGC	TTTCTGCTACAGTGGCCTCG	551	Pic05	GQ03216_P10.1	Hsp90 protein,Histidine kinase-, DNA gyrase B-, and HSP90-like ATPase
PAcontig_6085_915	CBVK0100670468.1	AAACTTCTGGGAGGATGGCG	ACCCACCTCTTCATTGCGAG	599		GQ03205_N10.1	Glycosyl hydrolase family 14
PAcontig_25120_738	CBVK0101210595.1	GGGCTCCCATTGTTCTTCCA	GCTTTTGCAACTGGGAAGCA	531	Pic06	GQ03201_A05.1	Aminotransferase class-III
PAcontig_27242_348	CBVK0102037105.1	GGTGGTGTTGTGGTTGATGC	AGGTGGGAGGTGATGCAATG	508	Pic07	GQ03113_I04.1	Inositol monophosphatase family
PAcontig_5326_636	CBVK0101258025.1	CAGAGGTCAAACCACTGCCA	CGCAAGTGTTGAGGAGGAGT	521	Pic08	GQ03111_N15.1	Mitochondrial carrier protein
PAcontig_5836_959	CBVK0101506168.1	CTGCAGTGGAAGGGCTTGTA	ACCAGAAATGGCAAGGCAGA	508	Pic09	GQ03108_M04.1	Protein kinase domain,Leucine Rich Repeat,Protein tyrosine kinase
PAcontig_16844_657	CBVK0102081567.1	TTCTCCTAAAGCCGCTTCCG	TGAGTCAATGGCATGCCGAT	519	Pic10	GQ03105_I04.1	Aldo/keto reductase family
PAcontig_6854_394	CBVK0101156767.1	ACTTTGAGGCGGGTTCTCTG	TTTGAGCGCATTTTCCAGGC	506		GQ03103_I03.1	Protein kinase domain,Phosphotransferase enzyme family,NAF domain,Lipopolysaccharide kinase (Kdo/WaaP) family,Protein tyrosine kinase
PAcontig_16779_638	CBVK0102359228.1	CCTTGGCAAGAGGTGGAGAG	AGACCCTCCATATGTGCCCT	585	Pic11	GQ02829_N06.1	Response regulator receiver domain,His Kinase A (phospho-acceptor) domain,Histidine kinase-, DNA gyrase B-, and HSP90-like ATPase
PAcontig_1644_742	CBVK0102174952.1	GCCTATCAGCATTTGCCAGC	GAGTCCGGAAAGCCTCCAAA	559	Pic12	GQ02829_I13.2	Ubiquitin family,Phosphatidylinositol 3- and 4-kinase,Ubiquitin-2 like, Rad60 SUMO-like
PAcontig_1996_1064	CBVK0100502403.1	ACTGGTCATCCCAAGCATGG	CCAAGGGATTGCATGGTCCT	506		GQ02828_J14.1	Major intrinsic protein
PAcontig_1822_1050	CBVK0101156587.1	CCATCACCAGCCTCGAGATC	TGGGAGATCTGTGATCCGGT	551		GQ0204_M06.2	Myb-like DNA-binding domain
PAcontig_3050_817	CBVK0100702127.1	CTCGCTGCTTTCTCGAATGC	TCCGAAGCTGTATACGTCGC	584	Pic13	GQ0203_O19.1	Protein kinase domain,Leucine Rich Repeat,Protein tyrosine kinase
PAcontig_6439_1040	CBVK0100280442.1	CGACCCTGCTACCTGTTGTT	AGGGGATGGAGGAGAAGGAC	548		GQ0195_H02.1	Papain family cysteine protease,Peptidase C1-like family,Cathepsin propeptide inhibitor domain (I29)
PAcontig_25383_429	CBVK0100421303.1	GTTGGCGCGTCTCTCTATGA	CTGACGCCTCTTCTCTCTGC	574		GQ03811_B06.1	Cold acclimation protein WCOR413
PAcontig_9756_678	CBVK0103731373.1	CCCTACCCACAGTTGAGCAG	CACTTCGATCGGATGCTCGA	511	Pic14	GQ03605_M12.1	BTB/POZ domain,MATH domain,BTB And C-terminal Kelch
PAcontig_735_1159	CBVK0100603050.1	TCGAATCGCCCATGATCTGG	AGCCAACGAAGAAGCGGTAA	560	Pic15	GQ0069_B09.1	Universal stress protein family
PAcontig_27433_410	CBVK0101157077.1	TCGGTGGATCTTGGGCTAGA	ATACGGTTAAGGGGAGGGCT	523	Pic16	GQ03313_B07.1	No apical meristem (NAM) protein
Source	Azaiez, A.; Pavy, N.; Gérardi, S.; Laroche, J.; Boyle, B.; Gagnon, F.; Mottet, M.-J.; Beaulieu, J.; Bousquet, J. A Catalog of Annotated High-Confidence SNPs from Exome Capture and Sequencing Reveals Highly Polymorphic Genes in Norway Spruce (Picea Abies). BMC Genomics 2018, 19, 942, doi:10.1186/s12864-018-5247-z.
GCAT	Rigault, P.; Boyle, B.; Lepage, P.; Cooke, J.E.K.; Bousquet, J.; MacKay, J.J. A White Spruce Gene Catalog for Conifer Genome Analyses. Plant Physiology 2011, 157, 14–28, doi:10.1104/pp.111.179663.

## Sheet: Table S4
Table S4 – features of the studied loci
Locus	Primers, F/R	Length, bp	NCBI BLAST top hits GenBank accession	GO term
Pic01	GCTCGTGTGAGAAACCAGGA/ TGGGAAGAGGATGCAGCATG	598	NT: BT119940 (Picea glauca clone GQ04112_N08 mRNA sequence)	GO:0009414
				Response to water deprivation.
			EST: ES425041 (pm_OSU_shoot_MH_2003-04_053B12 Douglas-fir maximum cold hardiness cDNA library 2003-2004 (MH_2003-04) Pseudotsuga menziesii cDNA clone pm_OSU_WP_MD_053_B12, mRNA sequence)	Any process that results in a change in state or activity of a cell or an organism (in terms of movement, secretion, enzyme production, gene expression, etc.) as a result of a water deprivation stimulus, prolonged deprivation of water.
Pic02	TCGGGTCCTATTCCTGCTCA/ GGAAGACTCAGCAAGCCCTT	514	NT: XM_057960713 (PREDICTED: Cryptomeria japonica leucine-rich repeat receptor-like serine/threonine-protein kinase BAM1 (LOC131030030), mRNA)	GO:0009414
				Response to water deprivation.
			EST: DR048223 (RTBOR1_7_H07.b2_A029 Roots plus added boron Pinus taeda cDNA clone RTBOR1_7_H07_A029 3', mRNA sequence)	Any process that results in a change in state or activity of a cell or an organism (in terms of movement, secretion, enzyme production, gene expression, etc.) as a result of a water deprivation stimulus, prolonged deprivation of water.
Pic03	TATTCCCGACACTGATGCCG/ AGACAACTGCATCCACGGAG	505	NT: MW116839 (Pinus sylvestris heat shock 90 kDa protein (HSP90.1) mRNA, complete cds)	GO:0009414
				Response to water deprivation.
			EST: EX407167 (GQ03517.B7_O13 GQ035 - Needles - End of season Picea glauca cDNA clone GQ03517_O13 5', mRNA sequence)	Any process that results in a change in state or activity of a cell or an organism (in terms of movement, secretion, enzyme production, gene expression, etc.) as a result of a water deprivation stimulus, prolonged deprivation of water.
Pic04	ATGCTGTGGTCTCTGCACAA/ GCACGCCAGAATTGATTCCC	585	EST: GE472823 (GQ0033.TB_B23 GQ003: Vegetative buds developmental sequence Picea glauca cDNA clone GQ0033_B23 3', mRNA sequence)	GO:0009414
				Response to water deprivation.
				Any process that results in a change in state or activity of a cell or an organism (in terms of movement, secretion, enzyme production, gene expression, etc.) as a result of a water deprivation stimulus, prolonged deprivation of water.
Pic05	GCCATACAAATGACGACCGC/ TTTCTGCTACAGTGGCCTCG	551	NT: BT110142 (Picea glauca clone GQ03216_P10 mRNA sequence)	GO:0009414
				Response to water deprivation.
			EST: EX426754 (GQ03814.B7_C24 GQ038 - Stem - Active growth Picea glauca cDNA clone GQ03814_C24 5', mRNA sequence)	Any process that results in a change in state or activity of a cell or an organism (in terms of movement, secretion, enzyme production, gene expression, etc.) as a result of a water deprivation stimulus, prolonged deprivation of water.
Pic06	GGGCTCCCATTGTTCTTCCA/ GCTTTTGCAACTGGGAAGCA	531	NT: XM_057991079 (PREDICTED: Cryptomeria japonica acetylornithine aminotransferase, mitochondrial (LOC131056807), mRNA)	GO:0009414
				Response to water deprivation.
			EST: HE627120 (HE627120 Ozone-induced Scots pine seedlings Pinus sylvestris cDNA clone WZ0APSCA8YE01CM1, mRNA sequence)	Any process that results in a change in state or activity of a cell or an organism (in terms of movement, secretion, enzyme production, gene expression, etc.) as a result of a water deprivation stimulus, prolonged deprivation of water.
Pic07	GGTGGTGTTGTGGTTGATGC/ AGGTGGGAGGTGATGCAATG	508	NT: XM_057999541 (PREDICTED: Cryptomeria japonica SAL1 phosphatase (LOC131065124), mRNA)	GO:0009414
				Response to water deprivation.
			EST: ES424389 (pm_OSU_shoot_MH_2003-04_044C03 Douglas-fir maximum cold hardiness cDNA library 2003-2004 (MH_2003-04) Pseudotsuga menziesii cDNA clone pm_OSU_WP_MD_044_C03, mRNA sequence)	Any process that results in a change in state or activity of a cell or an organism (in terms of movement, secretion, enzyme production, gene expression, etc.) as a result of a water deprivation stimulus, prolonged deprivation of water.
Pic08	CAGAGGTCAAACCACTGCCA/ CGCAAGTGTTGAGGAGGAGT	521	NT: KF824520 (Picea glauca cell-line Pg653 cellulose synthase A (CesA-3) gene, promoter region and 5' UTR)	GO:0009414
				Response to water deprivation.
			EST: EX407673 (GQ03519.B7_E15 GQ035 - Needles - End of season Picea glauca cDNA clone GQ03519_E15 5', mRNA sequence)	Any process that results in a change in state or activity of a cell or an organism (in terms of movement, secretion, enzyme production, gene expression, etc.) as a result of a water deprivation stimulus, prolonged deprivation of water.
Pic09	CTGCAGTGGAAGGGCTTGTA/ ACCAGAAATGGCAAGGCAGA	508	NT: BT107529 (Picea glauca clone GQ03108_M04 mRNA sequence)	GO:0009414
				Response to water deprivation.
			EST: CF388243 (RTDR2_2_G02.b1_A021 Loblolly pine roots recovering from drought DR2 Pinus taeda cDNA clone RTDR2_2_G02_A021 3', mRNA sequence)	Any process that results in a change in state or activity of a cell or an organism (in terms of movement, secretion, enzyme production, gene expression, etc.) as a result of a water deprivation stimulus, prolonged deprivation of water.
Pic10	TTCTCCTAAAGCCGCTTCCG/ TGAGTCAATGGCATGCCGAT	519	NT: XM_057967314 (PREDICTED: Cryptomeria japonica non-functional NADPH-dependent codeinone reductase 2 (LOC131035583), transcript variant X2, mRNA)	GO:0009414
				Response to water deprivation.
			EST: EX416835 (GQ03706.B7_D04 GQ037 - Shoot tip - Dormant Picea glauca cDNA clone GQ03706_D04 5', mRNA sequence)	Any process that results in a change in state or activity of a cell or an organism (in terms of movement, secretion, enzyme production, gene expression, etc.) as a result of a water deprivation stimulus, prolonged deprivation of water.
Pic11	CCTTGGCAAGAGGTGGAGAG/ AGACCCTCCATATGTGCCCT	585	EST: DR473179 (WS00958.B21_E09 IS-B-N-A-10 Picea engelmannii x Picea glauca cDNA clone WS00958_E09 3, mRNA sequence)	GO:0009414
				Response to water deprivation.
				Any process that results in a change in state or activity of a cell or an organism (in terms of movement, secretion, enzyme production, gene expression, etc.) as a result of a water deprivation stimulus, prolonged deprivation of water.
Pic12	GCCTATCAGCATTTGCCAGC/ GAGTCCGGAAAGCCTCCAAA	559	NT: XM_057964128 (PREDICTED: Cryptomeria japonica phosphatidylinositol 4-kinase gamma 4 (LOC131033023), transcript variant X3, mRNA)	GO:0009414
				Response to water deprivation.
			EST: CV033432 (RTNACL1_34_B08.g1_A029 Roots plus added NaCl Pinus taeda cDNA clone RTNACL1_34_B08_A029 5', mRNA sequence)	Any process that results in a change in state or activity of a cell or an organism (in terms of movement, secretion, enzyme production, gene expression, etc.) as a result of a water deprivation stimulus, prolonged deprivation of water.
Pic13	CTCGCTGCTTTCTCGAATGC/ TCCGAAGCTGTATACGTCGC	584	NT: XM_042537409 (PREDICTED: Zingiber officinale leucine-rich repeat receptor-like serine/threonine-protein kinase BAM1 (LOC121984473), mRNA)	GO:0009414
				Response to water deprivation.
			EST: DR110904 (RTS1_13_H06.g1_A029 Roots minus sulfur Pinus taeda cDNA clone RTS1_13_H06_A029 5', mRNA sequence)	Any process that results in a change in state or activity of a cell or an organism (in terms of movement, secretion, enzyme production, gene expression, etc.) as a result of a water deprivation stimulus, prolonged deprivation of water.
Pic14	CCCTACCCACAGTTGAGCAG/ CACTTCGATCGGATGCTCGA	511	NT: XM_057985325 (PREDICTED: Cryptomeria japonica BTB/POZ and MATH domain-containing protein 2 (LOC131051002), mRNA)	GO:0042631
				Cellular response to water deprivation.
			EST: CF391735 (RTDR3_11_H09.g1_A022 Loblolly pine roots recovering from drought DR3 Pinus taeda cDNA clone RTDR3_11_H09_A022 5', mRNA sequence)	Any process that results in a change in state or activity of a cell (in terms of movement, secretion, enzyme production, gene expression, etc.) as a result of deprivation of water.
Pic15	TCGAATCGCCCATGATCTGG/ AGCCAACGAAGAAGCGGTAA	560	No results	GO:0042631
				Cellular response to water deprivation.
				Any process that results in a change in state or activity of a cell (in terms of movement, secretion, enzyme production, gene expression, etc.) as a result of deprivation of water.
Pic16	TCGGTGGATCTTGGGCTAGA/ ATACGGTTAAGGGGAGGGCT	523	No results	GO:0009819
				Drought recovery.
				Any process that results in a change in state or activity of a cell or an organism (in terms of movement, secretion, enzyme production, gene expression, etc.) as a result of prolonged deprivation of water that restores that organism to a normal (non-stressed) condition.

## Sheet: Table S5
Table S5 – Gene Ontology terms of the studied loci
Locus	GO terms
Pic01	GO:0004645 1,4-alpha-oligoglucan phosphorylase activity
	GO:0005829 cytosol
	GO:0009414 response to water deprivation
	GO:0009507 chloroplast
	GO:0009507 chloroplast
	GO:0030170 pyridoxal phosphate binding
	GO:0046686 response to cadmium ion
Pic02	GO:0000023 maltose metabolic process
	GO:0000166 nucleotide binding
	GO:0004674 protein serine/threonine kinase activity
	GO:0005634 nucleus
	GO:0005829 cytosol
	GO:0005886 plasma membrane
	GO:0005983 starch catabolic process
	GO:0006468 protein phosphorylation
	GO:0007020 microtubule nucleation
	GO:0007389 pattern specification process
	GO:0008361 regulation of cell size
	GO:0009414 response to water deprivation
	GO:0009570 chloroplast stroma
	GO:0009664 plant-type cell wall organization
	GO:0009740 gibberellic acid mediated signaling pathway
	GO:0009825 multidimensional cell growth
	GO:0009832 plant-type cell wall biogenesis
	GO:0009926 auxin polar transport
	GO:0009932 cell tip growth
	GO:0009934 regulation of meristem structural organization
	GO:0010075 regulation of meristem growth
	GO:0010162 seed dormancy process
	GO:0010480 microsporocyte differentiation
Pic03	GO:0005524 ATP binding
	GO:0005618 cell wall
	GO:0005730 nucleolus
	GO:0005739 mitochondrion
	GO:0005829 cytosol
	GO:0005886 plasma membrane
	GO:0006457 protein folding
	GO:0009414 response to water deprivation
	GO:0009651 response to salt stress
	GO:0009870 -> GO:0002758 innate immune response-activating signaling pathway
	GO:0009908 flower development
	GO:0010286 heat acclimation
	GO:0048046 apoplast
	GO:0048366 leaf development
	GO:0050821 protein stabilization
	GO:0051082 unfolded protein binding
	GO:0071277 cellular response to calcium ion
Pic04	GO:0000038 very long-chain fatty acid metabolic process
	GO:0005515 protein binding
	GO:0005635 nuclear envelope
	GO:0005783 endoplasmic reticulum
	GO:0006983 ER overload response
	GO:0009414 response to water deprivation
	GO:0009755 hormone-mediated signaling pathway
	GO:0031347 regulation of defense response
	GO:0043069 negative regulation of programmed cell death
	GO:0045087 innate immune response
	GO:0051707 response to other organism
Pic05	GO:0005524 ATP binding
	GO:0005739 mitochondrion
	GO:0005774 vacuolar membrane
	GO:0005829 cytosol
	GO:0006457 protein folding
	GO:0009408 response to heat
	GO:0009414 response to water deprivation
	GO:0009570 chloroplast stroma
	GO:0009651 response to salt stress
	GO:0009658 chloroplast organization
	GO:0009704 de-etiolation
	GO:0009793 embryo development ending in seed dormancy
	GO:0009941 chloroplast envelope
	GO:0010157 response to chlorate
	GO:0048481 plant ovule development
	GO:0051082 unfolded protein binding
Pic06	GO:0003700 DNA-binding transcription factor activity
	GO:0003992 N2-acetyl-L-ornithine:2-oxoglutarate 5-aminotransferase activity
	GO:0005507 copper ion binding
	GO:0005634 nucleus
	GO:0006355 regulation of DNA-templated transcription
	GO:0009414 response to water deprivation
	GO:0009570 chloroplast stroma
	GO:0009873 ethylene-activated signaling pathway
	GO:0010143 cutin biosynthetic process
	GO:0010166 wax metabolic process
	GO:0042742 defense response to bacterium
	GO:0043565 sequence-specific DNA binding
	GO:0044419 biological process involved in interspecies interaction between organisms
	GO:0048481 plant ovule development
Pic07	GO:0004441 inositol-1,4-bisphosphate 1-phosphatase activity
	GO:0005634 nucleus
	GO:0005829 cytosol
	GO:0006790 sulfur compound metabolic process
	GO:0008441 3'(2'),5'-bisphosphate nucleotidase activity
	GO:0009409 response to cold
	GO:0009414 response to water deprivation
	GO:0009570 chloroplast stroma
	GO:0009738 abscisic acid-activated signaling pathway
	GO:0009793 embryo development ending in seed dormancy
	GO:0009968 negative regulation of signal transduction
	GO:0010027 thylakoid membrane organization
	GO:0010587 miRNA catabolic process
	GO:0016226 iron-sulfur cluster assembly
	GO:0019204 obsolete nucleotide phosphatase activity
	GO:0019932 second-messenger-mediated signaling
	GO:0043157 response to cation stress
	GO:0045892 negative regulation of DNA-templated transcription
	GO:0046854 phosphatidylinositol phosphate biosynthetic process
	GO:0048015 phosphatidylinositol-mediated signaling
	GO:0048481 plant ovule development
	GO:0048573 photoperiodism, flowering
	GO:0051512 positive regulation of unidimensional cell growth
Pic08	GO:0005347 ATP transmembrane transporter activity
	GO:0005777 peroxisome
	GO:0006612 protein targeting to membrane
	GO:0006635 fatty acid beta-oxidation
	GO:0009414 response to water deprivation
	GO:0009611 response to wounding
	GO:0009620 response to fungus
	GO:0009695 jasmonic acid biosynthetic process
	GO:0009723 response to ethylene
	GO:0009738 abscisic acid-activated signaling pathway
	GO:0009863 salicylic acid mediated signaling pathway
	GO:0009867 jasmonic acid mediated signaling pathway
	GO:0010200 response to chitin
	GO:0010286 heat acclimation
	GO:0010363 regulation of plant-type hypersensitive response
	GO:0015217 ADP transmembrane transporter activity
	GO:0015866 ADP transport
	GO:0015867 ATP transport
	GO:0016020 membrane
	GO:0035556 intracellular signal transduction
	GO:0042538 hyperosmotic salinity response
	GO:0043069 negative regulation of programmed cell death
	GO:0080024 indolebutyric acid metabolic process
Pic09	GO:0000023 maltose metabolic process
	GO:0004674 protein serine/threonine kinase activity
	GO:0005524 ATP binding
	GO:0005634 nucleus
	GO:0005829 cytosol
	GO:0005886 plasma membrane
	GO:0005983 starch catabolic process
	GO:0006468 protein phosphorylation
	GO:0007020 microtubule nucleation
	GO:0007169 transmembrane receptor protein tyrosine kinase signaling pathway
	GO:0007389 pattern specification process
	GO:0008361 regulation of cell size
	GO:0009414 response to water deprivation
	GO:0009570 chloroplast stroma
	GO:0009664 plant-type cell wall organization
	GO:0009740 gibberellic acid mediated signaling pathway
	GO:0009825 multidimensional cell growth
	GO:0009832 plant-type cell wall biogenesis
	GO:0009926 auxin polar transport
	GO:0009932 cell tip growth
	GO:0009934 regulation of meristem structural organization
	GO:0010075 regulation of meristem growth
	GO:0010162 seed dormancy process
Pic10	GO:0008106 alcohol dehydrogenase (NADP+) activity
	GO:0009409 response to cold
	GO:0009414 response to water deprivation
	GO:0009507 chloroplast
	GO:0009651 response to salt stress
	GO:0016229 steroid dehydrogenase activity
	GO:0016746 acyltransferase activity
	GO:0055114 obsolete oxidation-reduction process
	GO:0070401 NADP+ binding
Pic11	GO:0000155 phosphorelay sensor kinase activity
	GO:0000156 phosphorelay response regulator activity
	GO:0000160 phosphorelay signal transduction system
	GO:0005034 osmosensor activity
	GO:0005515 protein binding
	GO:0005524 ATP binding
	GO:0005622 intracellular anatomical structure
	GO:0006355 regulation of DNA-templated transcription
	GO:0006970 response to osmotic stress
	GO:0009414 response to water deprivation
	GO:0009927 histidine phosphotransfer kinase activity
	GO:0010431 seed maturation
	GO:0016020 membrane
	GO:0018106 peptidyl-histidine phosphorylation
	GO:0023014 -> GO:0007165 signal transduction
	GO:0035556 intracellular signal transduction
Pic12	GO:0000165 MAPK cascade
	GO:0002679 respiratory burst involved in defense response
	GO:0004430 1-phosphatidylinositol 4-kinase activity
	GO:0005777 peroxisome
	GO:0005829 cytosol
	GO:0006499 N-terminal protein myristoylation
	GO:0006612 protein targeting to membrane
	GO:0006944 -> GO:0061025 membrane fusion
	GO:0009409 response to cold
	GO:0009414 response to water deprivation
	GO:0009605 response to external stimulus
	GO:0009611 response to wounding
	GO:0009738 abscisic acid-activated signaling pathway
	GO:0009862 systemic acquired resistance, salicylic acid mediated signaling pathway
	GO:0009867 jasmonic acid mediated signaling pathway
	GO:0010200 response to chitin
	GO:0010363 regulation of plant-type hypersensitive response
	GO:0030968 endoplasmic reticulum unfolded protein response
	GO:0031348 negative regulation of defense response
	GO:0042538 hyperosmotic salinity response
	GO:0043069 negative regulation of programmed cell death
	GO:0046854 phosphatidylinositol phosphate biosynthetic process
	GO:0050832 defense response to fungus
Pic13	GO:0000023 maltose metabolic process
	GO:0000166 nucleotide binding
	GO:0004674 protein serine/threonine kinase activity
	GO:0005634 nucleus
	GO:0005829 cytosol
	GO:0005886 plasma membrane
	GO:0005983 starch catabolic process
	GO:0006468 protein phosphorylation
	GO:0007020 microtubule nucleation
	GO:0007389 pattern specification process
	GO:0008361 regulation of cell size
	GO:0009414 response to water deprivation
	GO:0009570 chloroplast stroma
	GO:0009664 plant-type cell wall organization
	GO:0009740 gibberellic acid mediated signaling pathway
	GO:0009825 multidimensional cell growth
	GO:0009832 plant-type cell wall biogenesis
	GO:0009926 auxin polar transport
	GO:0009932 cell tip growth
	GO:0009934 regulation of meristem structural organization
	GO:0010075 regulation of meristem growth
	GO:0010162 seed dormancy process
	GO:0010480 microsporocyte differentiation
Pic14	GO:0005634 nucleus
	GO:0042631 cellular response to water deprivation
	GO:0042802 identical protein binding
	GO:0071472 cellular response to salt stress
Pic15	GO:0002238 response to molecule of fungal origin
	GO:0009269 response to desiccation
	GO:0016036 cellular response to phosphate starvation
	GO:0019375 galactolipid biosynthetic process
	GO:0042631 cellular response to water deprivation
Pic16	GO:0000303 response to superoxide
	GO:0003677 DNA binding
	GO:0003700 DNA-binding transcription factor activity
	GO:0005634 nucleus
	GO:0005737 cytoplasm
	GO:0005886 plasma membrane
	GO:0009644 response to high light intensity
	GO:0009733 response to auxin
	GO:0009738 abscisic acid-activated signaling pathway
	GO:0009743 response to carbohydrate
	GO:0009753 response to jasmonic acid
	GO:0009819 drought recovery
	GO:0009873 ethylene-activated signaling pathway
	GO:0009962 regulation of flavonoid biosynthetic process
	GO:0010150 leaf senescence
	GO:0042538 hyperosmotic salinity response
	GO:0042803 protein homodimerization activity
	GO:0045893 positive regulation of DNA-templated transcription
	GO:0046982 protein heterodimerization activity
	GO:2000377 regulation of reactive oxygen species metabolic process

## Sheet: Table S6
Table S6 – nucleotide sequences of the studied loci
Locus	Sequence
Pic01	GCTCGTGTGAGAAACCAGGACTGCCTTCTTGGATATAATGGAGAATATAGAGGAAATAAAAGAATCAGACAACAGACTTGGAACCACAAAGACTTCACTATGCACTTGTTACGAGAGGAAAGTGCTTGCGCCTGTTAATGGCATAAGCACATAAGCTTCTCTTAAGAAATGTACAAATTTACATGATTAAGCCTCTTTCACCATATATTGCGCAGAACTTAAAGAGGAAGAATCTCAAGGCAACCAAACAGTGATTTAGAAAGAAGCAACTACCACCTTTCAGTGACGTATATTCCAAAGGAAAATGATTATTACTGGGTTAACAGACTGGAAATAGTTTTAAAATAATCTAATTGTCATTTGCACCTCTTTGGTTACATAAATGCACTGTTATTTTGC…
Pic02	TCGGGTCCTATTCCTGCTCAGTTGGCAAATCTCTCTAGTCTCAAATCTCTTGATCTCTCTGACAACAACCTGACTGGTGAAATCCCTGCGGAGTTCACAAAGCTACAGTGCCTGACTCTGCTAAATCTCTTCAAGAATAGGCTTCATGGCACTATCCCATCTTTCATAGCCGTCTCTTCAAGAATAGGCTTCATGGCACTATCCCATCTTTCATAGCCGCGCTACCCAACCTGGAAGTTCTGGGGTTATGGGTGAACAACTTCACGGGAGGACTCCATCAGAATCTAGGTCGGAATGGCAGGCTGTTGATCCTAGACCTGTCTTTCAACAGATTCACTGGCCTGCTCCCTCCTGACCTCTGCGCGAGTGGCAAGCTCCAAATACTTATCGTGAATGATA…
Pic03	TATTCCCGACACTGATGCCGAAATGCCACCTCTTGAAGAGGCTGCTGATGCCGAGGGCAGCAAAATGGAGGAGGTGGATTAATTTAATGTTTTATTATATTTTGTTGGAATAGTTACATTGGATCAGATTTTGTAGTGCTAATTTCGGATTTTATTCCGAGCTTTTTTATTTTTGAAAACTGTTCTTTTGGATTTATGTGGACAGAATGTATCAGAAATTCGAATTGCAAGTTTGGCAATTATAATTTAATCGCAATATTTTTCAGAGCAATATTTCTAGGGAGTTAATTGAAATATGTTTGAAAATTTGGCATCTATATGAAGGTAGATTTTTGTTATGATCGATTCTTAATATTTTTTAGAAGCAAGTTTTTTATGTAGTAATGAATTCGGATATGT…
Pic04	ATGCTGTGGTCTCTGCACAACGAGCAGAAGAAGCATGGCTTTTTCTCAAATATTACACTCCGGAATTCATTAATATAGCTTTGGTTGCAGTGCTTACTGCTGCTATAGTTCCTTAGCCTCCAAATATTCTCTACAATTTTTTTTAAATCCAATTCATGACTACTGAATATTTCAGATATAGCTGGCATATTTACACCCTGATGATGATTAGGAACCACCTGAGGACACCACTATTTATATAGTGTATTGAAGGCATCATTCAATTCGGGTTTAATGAGTAGTTAGGCACAGTAAAAACATGTTACAAAATAGTAAGTGTGTTGAATACAAGACAGCGTTTTTGAAAACCCACCTCATATCAAGGGAAAACTAAATCTGAATCACATGGAAAGCATAGCT…
Pic05	GCCATACAAATGACGACCGCTCAAATCAACGATTAGCACTAGAAAGATCACAAACCCTCTTATATCTAGAGATTCTAGAATCCTCCATTGCTCAATACAATACAATACAAAACCCATTAGACCCTAGCTGATCCTAGCAAGGGTTTTAGCTCGAAGCTGCCCGTCCTTATCCATTTCTCAAAGCAAAATTTCTCCCGTTTCTAATCTTCTTCGTCTCTTCGAATCCACAGCTCATTTAGCCTATTTCTCTGAGCATTCACCTCCTATATTTTGCGGCGATTTCTGAGAGGCAGGGTTTAATTTAGCCATGTTGATTGCTGGTGTTTCTGCTTCCCCTTCTATTCATTTCCCGTCATCCGCCCGCTATTCTGCCCATGGAGATGCAAAAACGTCCCACAG…
Pic06	GGGCTCCCATTGTTCTTCCATGAAAGCTATTCGTGAAAGAAATAAATTCTGTGGCATTCTCTTCTTTGGCAGACCTCAAAGTTTGCTGGTATTTCCTTGCAAATTTGATTGCTGCTTCATTGGCTTCAGTCCCAGAGTTTGCAAAGAAAACCTTATCAGCAAATGACGATTCAACAAGACGCTTTGCAAGCTTCACCTGAAGCACAAGCAAATTATTCAGTCCAAAGAAAAGGTCCCTCAAGCTGGCAATACAACATATCGATATACAAGCTAGTACATAGAGATTAAAATTTTCACATTCTCAATTAATTATTTTTATCTAAAATTTCATAATGTTGAATAACTTCAATCATAGCTTGTGATGGTAATGCCATTTTCCAATTTTTAACAATGCAGAAT…
Pic07	GGTGGTGTTGTGGTTGATGCTGCTGGGAAACCTCTTGATTTCTCACAGGGGAGGTATCTGGATGTGGAAAGGGGTATAATTGCAACCAATGCCAAACTGATGCCATTGCTTCTTAATGCAGTGCAAGCTGCTCTGAAGGAAGAAGGAAATGTTCGAAAGGCTGGTTCCTTGTAGCACCATTCATTTATTGAACCTAATTAGGGATGGAAGTTGGAACTTATGCTGATGAAATAAAACAATTCTGTTTGCACAAGGTCCTTCCGTTAAGAGATATAACTGAGTGTCGTGGTAGGTGTGTCAACTCTCTGGCTCTAGTCCTGGCCACATTTGCAGTGATAGACAATAAGTTGAAAACGGAAGTACATTAATTTCCTTTAATTTTTAATGTGCTAGTGTGCC…
Pic08	CAGAGGTCAAACCACTGCCATCTTAAAAAGAATCCCATAACTGATACCTCAGAGTGTTGACATCCTAAAACTTGTAAGGCCCCTCTTTGATCTTTGTGCACAGCGCATACTCGAACAAAAGAGCCAAGGGTTTGTGTGCATATACCATATATATACCTTCAAAGACCCTAACGTGTTTCTCAATCAATGAATGGAATTCAAACCCATATGTACTCCAAATCCTTTGTCACTTGGAAAAGAACCCAAGCAACAATGAACTAGAGCTTGGGTGCCTCAAAACCATAATAGGGCAAACACATTATTGAATCCATCTCTCCCCATCTAAAAGTGCCTACACGATGTTGATGTTTTGGTAGTTGCGGGAGGTATTAACCTCCATGGATAAACCTTTGACTAGAA…
Pic09	CTGCAGTGGAAGGGCTTGTAATTTCCAAATGGTTATGATTAATAAAAATTCCACAAAAAAAAACAGAAATATCTGATGAAAATTGATGTGGTTGTTTAAATCAGATATAGTGGCCCATAAAAGGCTATATTATGTACGACTCAGGAAATTCTAACTAAAATTTATTTCAAAACGCAGTATAAATTCCATGCAAATTCAAGTAAAAGCCAAACGTCCATTAATTAACGATATTACAATTTGACAGAGAAAAATTATAAAAACAAACACCACATCTACAGACATGCCTTCGATGCATTCTTATAAGCCCTTGCTTTACAAAAATCTACAGACATGCCTTCGATGCATTCTTATAAGCCCTTGCTTTACAAAACAGAACATGGGTTTCCTAGCCTCATGCTT…
Pic10	TTCTCCTAAAGCCGCTTCCGTGCCGTAAATACTTGCAGTGTCAAAGTGGCGATAGCCTACCTGTGAACCCAAATAGGGCATTATTGAAAGAAAAATTACAGTATTACAGTATCCCTCTGCAGGAATTAACAAATTTCCAATCATTGTGAAGCGTACGGAAAACATATAACGAAAACGTACCTTGAGAGCAGTAGCAACGGCTTTGCTTAAATCGTCTTTGTTCTGAGGCAAGGCAGCAGTACCAAAGCCGATCAATGGGATTTGCAATCCTGAATTCAGTTGTGAAACTCCACCTAGGATCTCCATATTCACAACTAATTAGAAGGCAATAGGAAATAAAATGAGGTTTTCATTACAACTTACAGTATCAGTCCGAGGTTTTCATTACGACTTTCAGCG…
Pic11	CCTTGGCAAGAGGTGGAGAGTATGTTGATGGGGAACTTAGAAGATGTAGAAACTGAACCGAAACCAAGTGAAGCAAAGATTGAGATGGAGACTTGATTTTGTTTGGAAAGTTGAAATTTTTAAACTTTAAAGTTTTGAAACTTAGATATTATCTTTGTAATAGACTATCACGTAGACTTTCATTGGACATACCTATCTTTGATTGATGCAGGATATTATGATATAAACAATTGTTCATTGTTCATGGTGTTGATGTTTCTAGTAGCTATGGGAGGTATTCACCTCTGAGATAACCTTTCTTATAGATGAAGATGTCAAGAACTCAAGAAGATCATAGTCGACCTCACATAAAATAATAAAGAAGAATTATATTGCTCCAGAAGTCAAGTCGACCCTGCC…
Pic12	GCCTATCAGCATTTGCCAGCCTGATGTCCAAGACAGTAATCTTGTGTACTTCGTGAACCGGAAATTTCGCAGGACCCAAGTCTTCGCAACTGCTTTCACAATTTACAAACTTCTGTAGAGAACCTATCTTGATTTCTTGGACTGAACTACCCATGATTGTTGCATTGTGAAATGCATAATGAGAGCATCGAATCATCATAGTAGGAGGGACATCTGCGAAGCCTGGCTCATCACAAGTCAAGGGTCGAGGTCCACCAATAGGATGGTCCAATATATATGCAGCAACCTCTCTATAAGCACCTTCTCCCACCCTAGTCCCTCTTTTCAGGCCCTCTCCATCAGGAGAGACAGGGAGACCCCTTGGATTATTTACAGCCATAGGTTCCTCGTCAACAGGCT…
Pic13	CTCGCTGCTTTCTCGAATGCATTGTGAATGGAAAAAGAGAGTATCAGAAAATCACATGGATTCTAATATCTCGTACTGGGCCCGTTTCTTCTGCCAGCCCCACAATAGAACCATTAAAACATAACTACGAGTCGCTAACAAACTTTAGCAGATACTTTCTGCAACAGAAATGTATAGTCCTGCCAACTCCTTTACTGTAACTTGTTTTTTATGTTTGTTTTACTAGTAACTTGTTTTTAATAATTGTGTAAATCAATAGTATAGAATCAAATACTTTTTTCCAAATTTTATACACTTGTCAAAGCAACTGCAACTCTATCCAATTTAAATAATTTTCCCAGTACTTTACATTCATTTATCCGTTGGAGTTTAAACTCACGGAAAAAACAGATAATGTAA…
Pic14	CCCTACCCACAGTTGAGCAGCCAAAAGTTTCCAAACTGAATGTTACACCCGGAATGATAAGGGGTGCAGGCCCCATTTATGGTCGCATTGTAATAAGAGGAAGCCAACGACAAAAATTGCATTGTAATAAGAGGAAACTAACAACAAAAACAATCAAAATCAGATTTTGATACAATTGGGTCTATTCGAAATGTTTTGAAAACAAACCCTAATTTGTTTGGGGCAAATTCCCAGTACTTAGAGGTTTTAAAGCATAAAAGCCCCAAATTTTGACTCTAATTGCAGATCCAAAAAATGGGCATATCTAATTCAATCCGATAAATCCAAATCCGGCAAATGGGCATCTAGAAATCATTTCGATAAATGCCCAAATCAATCATTCATCTCGATCATCAAATA…
Pic15	TCGAATCGCCCATGATCTGGAGTTTATTGATACCTTGTTTAATGGTGATTTCCAATAGTGTCCACAGTGCTATGAACTCTGCTTTGGTGTTTGTTCCTCTACCTAGAGCATATCTGAGGCAGAAGAAGTAATTTTTATTGAGGTACAACACCATGCCTACACCACAATGAGGGGGATGAACTTGGGAGGCTCCATTGAAAAACCCCCATGAAGTTTCCTGGATTAAATTGGGAATTATAGTCGTTTTGACCTTCTTTTCTTTAGGGTAAAGCTTGAATTCGTTGGATAGTTTGATAATGACTTTGATGGAGACCTTGGGAGGAACGACTTCATTTTTAAAAATTCAAGAGTTGCATCCCCACCAAATGGTGTTAACATAGACGCGTTTCAATCCTTCAA…
Pic16	TCGGTGGATCTTGGGCTAGAAGGAAATCATGCAATGGAATGGGATAGATTCATTCAGAAACTGACATTGTGCTTCATCAAAATTACATAGGAGGAAGATTCCCCAGTGTGGTCAGAAAATCCTGTCAGCAGGGAATATACTGCTTGTTTGGGATATATAGCAATGTTTTTGGAAGTGAAGGAGAATGAAAATAAACAGTGGTGGATCAAAGTTTGTTATATAAAAGTTCCCCTAAAAATAAGATTGTTTATGTGGTTGACATTGTCAAACAAAGTACTCACATGGGAGGTATTAATGAAGCGTTCTTGGAAAGGGTCAAGTATTTGTCCCTTGAGTAAGAATAACAGTGAGAGAATATTTCATCAAGTGATAGGATGCCACTGTTCAAAGGAGGTCTGG…

## Sheet: Table S7
Table S7 – SNP frequency
Pic01		Frequency
Position	Type	Po_Br	Po_Ch	Po_Gn	Po_Kc	Po_Kg	Po_Kr	Po_Kv	Po_Pr	All
11	G>T	0.375	0.3125	0.142857	0.125	0.625	0.875	0.583333	0	0.383333
48	C>T	0	0.0625	0	0.0625	0	0	0	0	0.0166667
61	C>G	0	0	0	0.125	0	0	0	0.142857	0.0333333
65	C>T	0.25	0.1875	0.285714	0.1875	0.125	0.125	0	0.285714	0.183333
66	G>A	0.0625	0	0	0.0625	0.0625	0	0	0	0.025
148	G>A	0	0.125	0.142857	0	0.0625	0.0625	0	0	0.05
151	G>T	0	0	0	0	0.125	0	0	0	0.0166667
167	A>C	0.5625	0.3125	0.214286	0.4375	0.5	0.6875	0.75	0.214286	0.458333
188	T>C	0	0.0625	0.0714286	0	0	0	0	0	0.0166667
202	A>G	0	0.375	0.0714286	0.0625	0.1875	0.0625	0.0833333	0	0.108333
203	C>A	0.1875	0.0625	0	0.125	0	0.0625	0.0833333	0.142857	0.0833333
205	A>T	0.3125	0.25	0.142857	0.0625	0.625	0.5625	0.5	0	0.308333
217	C>T	0.25	0.125	0.0714286	0.25	0	0.125	0.0833333	0.142857	0.133333
219	G>C	0	0	0.428571	0	0	0	0.166667	0	0.0666667
220	T>C	0	0.0625	0	0	0	0	0.0833333	0	0.0166667
224	G>A	0.625	0.375	0.285714	0.5	0.5625	0.6875	0.5	0.214286	0.475
249	T>C	0.25	0.125	0.214286	0.25	0	0.125	0.0833333	0.214286	0.158333
305	G>C	0.375	0.5625	0.642857	0.5	0.4375	0.3125	0.25	0.642857	0.466667
370	G>A	0.0625	0.0625	0	0.1875	0.125	0.0625	0	0	0.0666667
377	G>A	0.0625	0	0	0	0.0625	0	0	0.0714286	0.025
388	A>G	0.0625	0	0.0714286	0	0	0.125	0	0.214286	0.0583333
405	T>C	0.3125	0.25	0.142857	0.0625	0.5	0.5	0.5	0	0.283333
427	A>C	0.0625	0	0	0.125	0.0625	0.0625	0	0	0.0416667
433	C>A	0.0625	0	0	0	0	0.0625	0	0	0.0166667
435	G>C	0.1875	0.0625	0.0714286	0.25	0	0.125	0	0	0.0916667
439	C>T	0.0625	0	0	0	0	0	0	0.142857	0.025
444	G>A	0.3125	0.3125	0.142857	0.0625	0.5	0.5	0.5	0	0.291667
Pic02		Frequency
Position	Type	Po_Br	Po_Ch	Po_Gn	Po_Kc	Po_Kg	Po_Kr	Po_Kv	Po_Pr	All
52	T>G	0	0.0625	0.0625	0	0	0	0.0625	0	0.0234375
85	C>G	0	0.0625	0	0	0	0.1875	0	0.0625	0.0390625
105	C>A	0	0	0	0	0	0	0	0.125	0.015625
179	C>G	0.0625	0	0	0	0.0625	0.0625	0.0625	0	0.03125
241	T>G	0	0.0625	0.0625	0	0	0	0.0625	0	0.0234375
262	G>A	0.1875	0.25	0.1875	0.25	0.0625	0.1875	0.125	0.1875	0.179688
285	A>C	0.0625	0.125	0.125	0.1875	0.0625	0.25	0.0625	0	0.109375
330	A>G	0.125	0.0625	0.0625	0.0625	0.125	0	0.125	0	0.0703125
Pic04		Frequency
Position	Type	Po_Br	Po_Ch	Po_Gn	Po_Kc	Po_Kg	Po_Kr	Po_Kv	Po_Pr	All
13	T>C	0	0.0714286	0	0	0.1	0	0	0	0.0227273
59	G>A	0.166667	0.0714286	0	0.0714286	0.1	0.333333	0	0.0833333	0.102273
157	G>A	0.166667	0.214286	0.125	0.142857	0.3	0.25	0.166667	0.416667	0.227273
170	A>T	0.333333	0.357143	0.375	0.5	0.5	0.25	0.5	0.333333	0.397727
199	G>A	0	0.0714286	0	0	0	0	0	0.0833333	0.0227273
204	C>T	0	0.0714286	0	0	0	0	0	0.0833333	0.0227273
258	G>A	0	0	0	0.0714286	0.1	0	0	0	0.0227273
261	G>A	0.166667	0.142857	0.5	0.0714286	0	0.0833333	0.0833333	0.0833333	0.125
291	G>T	0.166667	0.0714286	0	0.0714286	0.1	0.333333	0	0.0833333	0.102273
308	G>A	0.166667	0	0	0	0	0.0833333	0.0833333	0	0.0340909
390	G>C	0	0.142857	0	0	0	0	0	0.166667	0.0454545
Pic06		Frequency
Position	Type	Po_Br	Po_Ch	Po_Gn	Po_Kc	Po_Kg	Po_Kr	Po_Kv	Po_Pr	All
35	T>A	0	0	0.0625	0	0.0625	0.4	0	0	0.06
70	A>T	0	0	0.0625	0	0.1875	0.2	0	0.125	0.07
130	G>A	0	0.25	0	0.125	0	0	0.142857	0.25	0.08
301	G>A	0	0	0	0	0.0625	0.1	0.0714286	0	0.03
302	G>A	0.0625	0	0.0625	0	0.25	0.2	0	0	0.08
347	T>G	0.125	0	0	0.25	0	0	0	0	0.04
Pic13		Frequency
Position	Type	Po_Br	Po_Ch	Po_Gn	Po_Kc	Po_Kg	Po_Kr	Po_Kv	Po_Pr	All
22	G>A	0	0.125	0	0	0.0625	0	0	0	0.0258621
116	G>T	0	0	0	0.142857	0	0.0833333	0.0714286	0	0.0344828
154	T>C	0	0.0625	0	0.0714286	0	0	0	0	0.0172414
175	G>A	0	0	0.0625	0	0.0625	0	0	0	0.0172414
232	A>T	0	0	0	0	0	0.0833333	0	0.0714286	0.0172414
241	A>C	0.0714286	0	0	0	0	0.166667	0	0	0.0258621
253	C>G	0.357143	0.1875	0.1875	0.357143	0.1875	0.166667	0.214286	0.142857	0.224138
260	C>T	0.357143	0.125	0.4375	0.214286	0.3125	0.166667	0.142857	0.5	0.284483
285	C>T	0.428571	0.4375	0.375	0.428571	0.1875	0.583333	0.428571	0.142857	0.37069
346	T>G	0.428571	0.125	0.4375	0.142857	0.3125	0.333333	0.142857	0.5	0.301724
430	G>C	0	0	0.0625	0	0.0625	0.0833333	0	0.142857	0.0431034
431	T>A	0	0	0	0.142857	0	0	0	0	0.0172414
442	T>C	0.0714286	0	0	0	0	0.166667	0	0	0.0258621
449	T>G	0	0	0	0	0	0.0833333	0	0.142857	0.0258621
Pic14		Frequency
Position	Type	Po_Br	Po_Ch	Po_Gn	Po_Kc	Po_Kg	Po_Kr	Po_Kv	Po_Pr	All
6	T>A	0.0714286	0.125	0.125	0	0	0	0	0	0.0462963
26	G>A	0.357143	0.3125	0.375	0.357143	0.333333	0.0625	0.285714	0.583333	0.324074
30	T>C	0.142857	0.0625	0.0625	0.142857	0	0.0625	0	0	0.0648148
117	T>A	0	0	0.0625	0	0	0	0	0.166667	0.0277778
180	T>A	0	0.0625	0	0.0714286	0	0	0	0	0.0185185
182	G>T	0	0	0	0	0	0.0625	0.142857	0	0.0277778
220	A>G	0	0	0.0625	0.142857	0	0	0	0	0.0277778
235	A>G	0	0.125	0.0625	0	0	0	0	0	0.0277778
247	T>C	0.428571	0.5	0.625	0.428571	0.5	0.1875	0.5	0.666667	0.472222
275	C>A	0.0714286	0	0.1875	0	0	0.125	0	0	0.0555556
295	A>G	0.0714286	0	0.0625	0	0	0	0	0.0833333	0.0277778
304	A>G	0	0.125	0.125	0	0	0	0	0	0.037037
337	A>G	0	0	0	0.285714	0	0	0	0.166667	0.0555556
377	A>C	0	0.0625	0.0625	0	0.166667	0	0	0	0.0277778
426	C>G	0	0	0.0625	0	0	0.0625	0	0	0.0185185
